# Supplementary material for: Interactions between PCSK9 and NLRP3 inflammasome signaling in atherosclerosis
Source: Front Immunol. 2023 Feb 22;14:1126823. doi: 10.3389/fimmu.2023.1126823 (PMC9992811; doi:10.3389/fimmu.2023.1126823)
Supplement: Supplementary file 2 [file Table_1.xlsx]

## Sheet: Sheet1
TABLE S1. Effects of PCSK9 in atherosclerosis-related cells.
Biological model type/cell type		Regulatory mechanism	Physiological regulation	Refs.
Endothelial cells	ECs, SMCs, LOX-1-/- mice, PCSK9-/-mice	Induced mtros production, LOX-1 and VACM-1 expression.	Promote atherogenesis	(23)
	HUVECs, C57BL/6 wild type	Activated the TLR4/myd88/NF-κB and NLRP3 pathways to induce inflammation, which resulted in vascular endothelial dysfunction and decreased survival rates.	Promote atherogenesis	(14)
	HUVECs, ApoE-/- mice	Inclisiran inhibited ox-LDL-induced pyroptosis via decreasing the expression of NLRP3, IL-1β, ASC, GSDMD-N and IL-18.	Promote atherogenesis	(108)
	HUVECs	Induced the generation of ROS and the disorder of mitochondrial function by inhibiting UQCRC1.	Promote pyroptosis and atherogenesis	(109)
	APOE*3Leiden.CETP mice	Induced macrophage infiltration and cardiovascular inflammation and decreased the number of endothelial progenitor cells and circulating angiogenic cells.	Promote atherogenesis	(110)
Smooth muscle cells	C57BL/6 wild type and PCSK9-/- mice	Sustained SMC synthetic phenotype, proliferation, and migration.	Promote atherogenesis	(32)
	C57BL/6 wild type, BALB/c mice, Pcsk9-/- mice, hPCSK9 mice	Induced NLRP3 inflammasome signaling and increased the migration and proliferation of VSMCs.	Promote graft vascular disease	(15)
	C57BL/6 wild type, PCSK9-/-mice, SMCs	Induced mtDNA damage through mtROS generation and autography and promoted apoptosis.	Promote atherogenesis	(35)
	VSMCs, THP-1 macrophages	VSMC-derived PCSK9 reduced monocyte LDL-R expression, affecting LDL-C/LDL-R-mediated CCR2-expression on monocytes	Promote atherogenesis	(68, 111)
Macrophage	C57BL/6 wild type, ApoE-/-mice, LDLR-/-mice, mPCSK9-/-mice	Increased CD11b and Ly6Chi positive cell numbers and increased the Ly6Chi inflammatory monocytes infiltration.	Promote atherogenesis	(22)
	C57BL/6 wild type, BALB/c mice, Pcsk9-/- mice, hPCSK9 mice	Inhibits macrophage infiltration and proinflammatory cytokine production.	Promote graft vascular disease	(15)
	Human monocytes and macrophages	Up-regulated TLR4/NF-κB favoring inflammation.	Promote atherogenesis	(27)
	ApoE-/-mice, macrophages	Upregulated TLR4 expression and increased p-IκBα levels, ikbα degradation, and NF-κB nuclear translocation.	Promote atherogenesis	(29)
	THP-1 monocytes, human macrophages, HepG2, C57BL/6 wild Type, LDLR-/-mice	Induced the pro-inflammatory cytokines TNF-α, IL-1 and IL-6, and the chemokines MCP-1 and CXCL2.	Promote inflammation	(112)
	C57BL/6 wild type, LDL-R-/- mice	Plays a direct role on ABCA1-mediated cholesterol efflux via downregulating ABCA1 gene and protein expression.	Promote atherogenesis	(113)
	THP-1 macrophages, ApoE-/-mice	Promoted lipid accumulation via suppressing cholesterol efflux mediated by ABCA1 and ABCG1 and accelerated atherosclerotic lesions.	Promote atherogenesis	(114)
