# Supplementary material for: Interactions between PCSK9 and NLRP3 inflammasome signaling in atherosclerosis
Source: Front Immunol. 2023 Feb 22;14:1126823. doi: 10.3389/fimmu.2023.1126823 (PMC9992811; doi:10.3389/fimmu.2023.1126823)
Supplement: Supplementary file 3 [file Table_2.xlsx]

## Sheet: Sheet1
TABLE S2. Effects of NLRP3 inflammasome signaling pathway in atherosclerosis-related cells.
	Biological model type/cell type	Directing acting pathway or factor	Target	Regulatory mechanism	Role of regulation	Refs.
Endithelial cells	ApoE-/-mice	-	NLRP3, Caspase-1, IL-1β	CagA promoted the expression of adhesion molecules and NLRP3 inflammasome signaling pathway proteins in MAECs and augmented the growth of plaque.	NLRP3/Caspase-1/IL-1β axis upregulated the expression of adhesion molecules and inflammatory cytokines.	(61)
	ApoE-/-mice	VCAM-1, ICAM-1	NLRP3, IL-1β	ECs lowered expression of adhesion molecules upon NLRP3 inflammasome inhibition.	NLRP3 inflammasome and IL-1β-targeted therapies reduced blood leucocyte recruitment to atherosclerotic aortas.	(63)
	ApoE-/-mice, HAECs	LncRNA MEG3/miR-223	NLRP3	Melatonin reduced the atherosclerotic plaque and attenuated the expression of pyroptosis-related genes.	NLRP3 inflammasome modulated pyroptosis and promoted atherogenesis.	(105)
	HUVECs	PI3K/AKT	NLRP3, Caspase-1, IL-1β	ApoM-S1P could attenuate TNF-α induced injury and inflammatory response by binding to S1PR2 to activate PI3K/AKT pathway.	The inhibition of NLRP3 inflammasome activation could attenuating endothelial cell dysfunction.	(115)
	HUVECs	BNDF/KLF2/HK1	NLRP3	BDNF inhibits ox-LDL induced NLRP3 inflammasome formation and pyroptosis via KLF2/HK1-mediated glucose metabolism modulation and mitochondrial homeostasis preservation.	Activation of NLRP3 inflammasome reprogrammed glucose metabolism in HUVECs.	(116)
Smooth muscle cells	Human VSMCs	VSMC necrosis	NLRP3, IL-1α and β	VSMC necrosis releases IL-1α, whereas secondary necrosis of apoptotic VSMCs releases both IL-1α and IL-1β from necrotic VSMCs induces the surrounding viable VSMCs to produce proinflammatory cytokines.	Increased IL-1β promotes the atherosclerosis.	(64)
	Aortic roots of VSMCs lineage tracing mice	α-SMA, SM22α, Oct-4, KLF-4	NLRP3, Caspase-1, IL-1β	Increased NLRP3 inflammasome signaling proteins in phenotypically modified VSMCs was detected in the aortic roots of VSMCs lineage.	Monocyte promote VSMC phenotypic switch through VSMC NLRP3 inflammasome activation.	(66)
	ApoE-/-mice, mouse aortic SMCs	OxLDL/NLRP3-ASC	Caspase-1	VX765 inhibited pyroptosis in a caspase-1 dependent pathway and significantly reduced IL-1β processing induced by oxLDL.	Caspase-1 activation is required for pyroptosis, which is one of the causes of atherosclerosis progression.	(117)
	Primary VSMCs	β-GP	NLRP3, IL-1β	The mRNA levels of NLRP3 inflammasome complex were upregulated in calcifying VSMCs, resulting in increased IL-1β secretion.	NLRP3 inflammasome could sense the undigested mineral deposits produced during vascular calcification as a danger signal.	(118)
	Human VSMC	CD40/rCD40L	IL-1β	Ligation of CD40 activates interleukin 1β-converting enzyme Caspase-1 activity in VSMCs and promotes elaboration of active IL-1β.	IL-1β is a cytokine implicated in regulation of many aspects of vascular pathology.	(119)
	HASMCs, the neointima of cholesterol-fed endothelia-denuded rabbits	Ox-LDL/ NF-κB	IL-1β, IL-1R	IL-1β and IL-1ra protein expression is upregulated in SMCs in the neointima of cholesterol-fed endothelia-denuded rabbits and HASMCs.	IL-1β induces vascular smooth muscle cells to express adhesion molecules and to proliferate.	(120)
Macrophage	Macrophage	Olfr2	NLRP3, IL-1β	Olfr2 activates NLRP3 inflammasome and induces IL-1β secretion in human and mouse macrophages.	NLRP3 inflammasome signaling pathway is a key regulator in the progression of AS.	(57)
	Macrophage	mtROS	NLRP3	Decreased desmosterol accumulation in mitochondria promotes mtROS production and NLRP3-dependent inflammasome activation.	NLRP3 or ASC deficiency can reverse the increase in inflammasome activity and atherogenesis that is observed in desmosterol-depleted macrophages.	(58)
	ApoE-/-mice, THP-1	-	NLRP3, ASC, Caspase-1, IL-1β, IL-18	MCC950 suppressed macrophages inflammation and pyroptosis by inhibiting the assembly and activation of NLRP3 inflammasome, rather than interrupting its priming.	NLRP3 inflammasome assembly and activation induced caspase-1 activation, maturation of IL-1β, IL-18 and GSDMD dissociation.	(99)
	ApoE-/- mice, Casp1-/-/ApoE-/- mice	NLRP3/ Caspase-1	Caspase-1	Crystalline cholesterol triggers NLRP3 inflammasome, which mediated activation of caspase-1.	Loss of endogenous caspase-1 expression significantly decreased atherosclerotic lesion size.	(121)
	ApoE-/-mice	NLRP3	NLRP3	NLRP3 siRNA reduced inflammatory cytokines and plaque content of lipid and macrophages, increased plaque content of collagen, and lowered plaque vulnerability index.	NLRP3 is a potential therapeutic target for inhibiting progression of atherosclerotic plaques and subsequently preventing cardiovascular events.	(122)
	THP-1 macrophage	CD36/ROS/ NLRP3	IL-1β	OxLDL-induced IL-1β secretion promoting foam cells formation was mainly via CD36 mediated ROS production leading to NLRP3 inflammasome activation.	The oxLDL-induced IL-1β secretion from macrophage can serve as autocrine to promote oxLDL-induced foam cell formation.	(123)
	THP-1 macrophage, primary macrophage	LOX-1/ ROS/mtDNA /LC3	NLRP3	LPS induced mtROS generation and initiate mtDNA damage,which leads to autophagy followed by NLRP3 inflammasome activation.	NLRP3 inflammasome promoted inflammation in atherosclerosis.	(124)
	Human and mouse macrophage, THP-1 macrophage	P2X7R/ Cathepsin B	NLRP3, IL-1β	SAA induced expression of pro-IL-1β and activation of the NLRP3 inflammasome via P2X7 receptor and a cathepsin B-sensitive pathway.	NLRP3 inflammasome promoted the local inflammatory response in tissues, such as the atherosclerotic arterial wall.	(125)
	NLRP3-/-mice, ASC-/-mice, Caspase-1-/- mice, CathepsinB-/- mice, IL-1α-/- mice, IL-1β-/- mice, IL-1α-/-1β-/-mice, B6-129/C57BL/6mice, IL-1R-/- mice, ApoE-/- mice, LDLR-/- mice, macrophage, bone-marrow derived cells	NLRP3/ASC/ Caspase-1	NLRP3, ASC, IL-1α, IL-1β, IL-18	Mice reconstituted with NLRP3-, ASC-, or IL-1α/β-deficient bone marrow showed significantly lower plasma IL-18 levels, an IL-1 family cytokine and increased atherosclerotic plaque area.	Activation of the NLRP3 inflammasome by bone marrow derived cells is a major contributor to diet-induced atherosclerosis in mice.	(126)
