# Supplementary material for: Interactions between PCSK9 and NLRP3 inflammasome signaling in atherosclerosis
Source: Front Immunol. 2023 Feb 22;14:1126823. doi: 10.3389/fimmu.2023.1126823 (PMC9992811; doi:10.3389/fimmu.2023.1126823)
Supplement: Supplementary file 4 [file Table_3.xlsx]

## Sheet: Sheet1
TABLE S3. The interaction between PCSK9 and NLRP3 signaling pathway in atherosclerotic diseases.
Diseases	Cell/animal model/human subjects	Upstream signaling	Regulation	Downstream signaling	Acting pathway or factors	Mechanism	Biological effect	Refs.
MI	C57BL/6 wild-type, PCSK9-/-mice, chronic myocardial ischemia patients, HL-1 cardiomyocytes	PCSK9	Up-regulation	NLRP3/ASC/Caspase-1/ IL-1β/IL-18	mtROS/ mtDNA	PCSK9 initiates mtDNA damage, activates NLRP3 inflammasome signaling, and subsequently induces Caspase-1-dependent pyroptosis.	Promote myocardial ischemia	(13)
CVD	C57BL/6 wild-type, PCSK9-/-mice, NLRP3-/-mice, Caspase-/-mice, IL-1β-/-mice, IL-18-/-mice, ERK-/-mice, JNK-/-mice, P38-/- mice, ASC-/- mice	NLRP3/ ASC/Caspase-1	Up-regulation	PCSK9	MAPK/ IL-1β	NLRP3 inflammasome activation induced PCSK9 secretion via IL-1β. And MAPKs are involved in IL-1β-induced PCSK9 secretion.	Promote atherogenesis	(25)
AS	ApoE-/-mice	PCSK9	Up-regulation	TLR4/NF-κB	IL-1β	PCSK9 gene interference could suppress atherosclerosis directly through decreasing vascular inflammation and inhibiting the TLR4/NF-kB signaling pathway without affecting plasma cholesterol level.	Promote atherosclerotic inflammatory response	(29)
CVD	APOE*3Leiden.CETP mice	PCSK9	Down-regulation	Caspase-1/ NLRP3/IL-1β	-	Inhibition of PCSK9 could reduce the VACM-1 expression in endothelium and monocytes adherence as well as NLRP3 expression in macrophages.	Promote atherogenesis	(37)
T2D	31 nondiabetic adults (BMI > 25 kg/m2), WAT	PCSK9	-	NLRP3	LDLR/CD36	Plasma ApoB-to-PCSK9 ratio predicts WAT surface expression of LDLR and CD36, their related anomalies, and WAT expression of genes related to cholesterol sensing and the NLRP3 inflammasome.	Promote inflammation and lipid accumulation	(127)
T2D	27 overweight obese subjects, WAT	-	-	-	LDLR/CD36/LDL/NLRP3/IL-1β/PCSK9	Normocholesterolemic subjects with lower plasma PCSK9 and higher WAT-surface expression of LDLR and CD36 have higher NLRP3 inflammasome activation and secretion of IL-1β.	Promote inflammation and lipid accumulation	(128)
